# Supplementary material for: Migration Pattern, Habitat Use, and Conservation Status of the Eastern Common Crane (Grus grus lilfordi) from Eastern Mongolia
Source: Animals (Basel). 2023 Jul 12;13(14):2287. doi: 10.3390/ani13142287 (PMC10375961; doi:10.3390/ani13142287)
Supplement: Supplementary file 1 [file animals-13-02287-s001.zip]

Archive with 1 entries (1 files):
- animals-2430220-supplementary.pdf
